# Supplementary material for: Estimated HIV Incidence in the United States, 2006–2009
Source: PLoS One. 2011 Aug 3;6(8):e17502. doi: 10.1371/journal.pone.0017502 (PMC3149556; doi:10.1371/journal.pone.0017502)
Supplement: Table S1 — Probability of testing for HIV within the BED recency period (P) by number of months since most recent negative HIV test (T). (XLSX) [file pone.0017502.s001.xlsx]

## Sheet: p_repeat
nmonth	p	Table S1. Probability of testing for HIV within the BED recency period (P) by number of months since most recent negative HIV test (T)
		T	P		T	P
	1	1	0.99583		13	0.39824
	2	2	0.98402		14	0.37156
	3	3	0.93709		15	0.34883
	4	4	0.86884		16	0.32865
	5	5	0.79357		17	0.31
	6	6	0.72624		18	0.29376
	7	7	0.66198		19	0.27859
	8	8	0.60335		20	0.26527
	9	9	0.55003		21	0.25272
	10	10	0.50186		22	0.24163
	11	11	0.46225		23	0.23111
	12	12	0.4275		≥24	0.444*12/T
	13
	23
